# Supplementary material for: Age-Related Changes in Epilepsy Characteristics and Response to Antiepileptic Treatment in Autism Spectrum Disorders
Source: J Pers Med. 2023 Jul 21;13(7):1167. doi: 10.3390/jpm13071167 (PMC10381477; doi:10.3390/jpm13071167)
Supplement: Supplementary file 1 [file jpm-13-01167-s001.zip]

Archive with 1 entries (1 files):
- jpm-2473178-supplementary.pdf
